# Supplementary material for: Ion Channel Expression and Electrophysiology of Singular Human (Primary and Induced Pluripotent Stem Cell-Derived) Cardiomyocytes
Source: Cells. 2021 Nov 30;10(12):3370. doi: 10.3390/cells10123370 (PMC8699770; doi:10.3390/cells10123370)
Supplement: Supplementary file 1 [file cells-10-03370-s001.zip]

Archive with 1 entries (1 files):
- cells-1456381-supplementary.pdf
